# Supplementary material for: PRPS activity tunes redox homeostasis in Myc-driven lymphoma
Source: Redox Biol. 2025 Apr 25;84:103649. doi: 10.1016/j.redox.2025.103649 (PMC12166406; doi:10.1016/j.redox.2025.103649)
Supplement: Multimedia component 1 [file mmc1.xlsx]

## Sheet: Fig. 2A
Drug	Source	Catalog #	Mechanism of action	Concentration used	Duration
Chloramphenicol	Selleckchem	S1677	Mitochondrial translation inhibitor	100µM	48hr
G6PDi-1	Selleckchem	S9617	G6PD inhibitor	10µM	48hr
Allopurinol	Selleckchem	S1630	XO inhibitor	100µM	48hr
Brequinar	Selleckchem	S6626	DHODH inhibitor	100µM	48hr

## Sheet: Fig. 5A
Drug	Source	Catalog #	Mechanism of action	EC50 Range	PRPS1/2 Sensitivity/Resistance?	KEY
L-Ascorbic acid (Vitamin C)	Supelco	47863	Reducing agent/ROS scavenger	10^-4 - 10^-5	ns	Antioxidants
L-carnosine (Karnozin)	Selleckchem	S5226	Reducing agent/ROS scavenger	10^-3 - 10^-4	ns	Protein regulation
Methylene blue	Selleckchem	S4535	Reducing agent/ROS scavenger	10^-4 - 10^-5	ns	Transcription/nucleotide metabolism
(±)-α-Tocopherol (Vitamin E)	Sigma-Aldrich	T3251	Reducing agent/ROS scavenger	N/A	ns	Ferroptosis/heme metabolism
2-Mercaptoethanol	Gibco	2195-023	Reducing agent/ROS scavenger	10^-3 - 10^-4	ns	Dehydrogenases
L-Cystine 2HCl	Thermo Scientific Chemicals	J62292.14	Cysteine dimer	N/A	ns	Apoptosis
N-Acetyl-L-Cysteine (NAC)	Sigma-Aldrich	A9165	Reducing agent/ROS scavenger	10^-3 - 10^-4	PRPS1 KO resistant; PRPS2 KO sensitive	Oxidative stress
(±)-6-Hydroxy-2,5,7,8-tetramethylchromane-2-carboxylic acid (Trolox)	Sigma-Aldrich	238813	Reducing agent/ROS scavenger	10^-3 - 10^-4	ns	Glucose metabolism
Polydatin	Sigma-Aldrich	15721	Antioxidant	10^-4 - 10^-5	ns	Kinases
S-(5'-Adenosyl)-L-methionine p-toluenesulfonate salt (SAM)	Sigma-Aldrich	A2408	Cysteine precursor	10^-4 - 10^-5	PRPS2 KO sensitive	Transporters/receptors
Tris(2-​carboxyethyl)​phosphine (TCEP) HCl	Selleckchem	S4611	Reduces disulfide bonds	N/A	ns	ETC
Dithiothreitol (DTT)	Selleckchem	S6829	Reduces disulfide bonds	10^-3 - 10^-4	PRPS1 KO resistant; PRPS2 KO sensitive	Folate metabolism
KEAP1-NRF2-IN-1	MedChemExpress	HY-126245	NRF2 activator	10^-5 - 10 ^-6	PRPS1 KO resistant; PRPS2 KO resistant	Ionophores
Tert-butylhydroquinone (TBHQ)	Selleckchem	S4990	NRF2 activator	10^-5 - 10 ^-6	PRPS2 KO resistant	Immune function
BTZO1	Selleckchem	S0539	ARE activator	10^-4 - 10^-6	ns	Lipid metabolism
Glutathione (GSH) reduced ethyl ester	Sigma-Aldrich	G1404	Antioxidant	10^-3 - 10^-4	ns
MitoQ (Mitoquinone ) mesylate	Selleckchem	S8978	Mitochondrial antioxidant	10^-6 - 10^-7	PRPS1 KO resistant; PRPS2 KO resistant	*EC50 range of N/A indicates that the concentration range was not sufficient to statistically generate an EC50 value
Vatiquinone	MedChemExpress	HY-16772	15-lipoxygenase inhibitor	N/A	ns
Bortezomib	ApexBio	A2614	26S proteasomal inhibitor	10^-7 - 10^-8	ns
Homoharringtonine	Sigma-Aldrich	SML1091	Translation elongation inhibitor	N/A	PRPS1 KO resistant
Odanacatib	Selleckchem	S1115	Cathepsin K inhibitor	N/A	ns
HSP27i (J2)	MedChemExpress	HY-124653	HSP27 inhibitor	10^-5 - 10 ^-6	PRPS2 KO sensitive
Carfilzomib	ApexBio	A1933	20S proteasomal inhibitor	10^-7 - 10^-8	ns
7-Amino-Actinomycin D (7-AAD)	BD Pharmingen	559925	DNA intercalator	N/A	ns
Pidnarulex (CX-5461)	Selleckchem	S2684	RNA Pol I inhibitor	10^-5 - 10 ^-6	ns
Thiolutin	MedChemExpress	HY-N6712	RNA Polymerase inhibitor	10^-6 - 10^-7	ns
Allopurinol	Selleckchem	S1630	XO inhibitor	N/A	ns
(+)-JQ1	Selleckchem	S7110	Bromodomain inhibitor	N/A	ns
Zidovudine	Selleckchem	S2579	Reverse transcriptase inhibitor	N/A	ns
Methotrexate	Selleckchem	S1210	DHFR inhibitor	N/A	ns
Hydroxyurea	Selleckchem	S1896	RRM inhibitor	N/A	ns
Lometrexol	Selleckchem	E1766	GART inhibitor	N/A	ns
5-Fluorouracil	Sigma-Aldrich	F6627	TS inhibitor	N/A	ns
RSL3	Selleckchem	S8155	GPX4 inhibitor	10^-6 - 10^-7	PRPS2 KO resistant
Bilirubin	Sigma-Aldrich	B4126	Heme metabolism	10^-3 - 10^-4	ns
Biliverdin HCl	Sigma-Aldrich	30891	Heme metabolism	10^-5 - 10 ^-6	PRPS1 KO resistant
Tin protoporphyrin IX	MedChemExpress	HY-101194	HO-1 inhibitor	10^-4 - 10^-6	ns
Deferiprone	MedChemExpress	HY-B0568	Iron chelator	N/A	ns
Erastin	Selleckchem	S7242	VDAC inhibitor	10^-5 - 10^-7	ns
Ivosidenib (AG-120)	Selleckchem	S8206	IDH1 inhibitor	10^-3 - 10^-4	ns
AGI-6780	Selleckchem	S7241	IDH2 inhibitor	10^-4 - 10^-5	ns
BAY 1436032	Selleckchem	S8530	pan-IDH inhibitor	10^-4 - 10^-5	ns
GSK864	MedChemExpress	HY-19540	IDH1 inhibitor	10^-5 - 10 ^-6	ns
Devimistat (CPI-613)	Selleckchem	S2776	PDH & αKGDH inhibitor	10^-4 - 10^-5	ns
CBR-5884	Selleckchem	S9645	PHGDH inhibitor	10^-5 - 10 ^-6	ns
NCT-503	Selleckchem	S8619	PHGDH inhibitor	10^-4 - 10^-5	ns
CAY10585 (LW 6)	Selleckchem	S8441	MDH2 inhibitor	10^-4 - 10^-5	ns
Brequinar	Selleckchem	S6626	DHODH inhibitor	N/A	ns
Mycophenolic acid	Selleckchem	S2487	IMPDH inhibitor	10^-3 - 10^-4	ns
Disulfiram	Selleckchem	S1680	ALDH inhibitor	10^-7 - 10^-8	PRPS2 KO resistant
AXKO-0046	MedChemExpress	HY-147216	LDHB inhibitor	N/A	ns
A-1210477	Selleckchem	S7790	MCL-1 inhibitor	10^-4 - 10^-5	ns
Venetoclax (ABT-199)	Selleckchem	S8048	BCL-2 inhibitor	10^-4 - 10^-5	ns
BTSA1	Selleckchem	S8650	BAX activator	10^-4 - 10^-5	ns
Elesclomol (STA-4783)	Selleckchem	S1052	Copper ionophore; oxidizing agent	10^-8 - 10^-9	PRPS1 KO sensitive; PRPS2 KO sensitive
FABP4/5-IN-5 (Compound D9)	MedChemExpress	HY-160457	FABP4/5 inhibitor	10^-8 - 10^-9	ns
Auranofin	Selleckchem	S4307	TRXR inhibitor	10^-8 - 10^-9	PRPS1 KO sensitive; PRPS2 KO resistant
Carmustine (BCNU)	MedChemExpress	HY-13585	GR inhibitor	10^-3 - 10^-4	PRPS1 KO sensitive; PRPS2 KO resistant
L-Buthionine sulfovimine (BSO)	Tocris	6954	γ-GCS inhibitor	10^-5 - 10 ^-6	PRPS1 KO resistant; PRPS2 KO resistant
Hydrogen peroxide (H2O2)	Sigma-Aldrich	H1009	Oxidizing agent	10^-4 - 10^-5	ns
β-Lapachone	Sigma-Aldrich	L2037	Oxidizing agent	N/A	ns
Doxorubicin HCl	MedChemExpress	HY-15142	Topoisomerase inhibitor; free radical generation	10^-4 - 10^-5	ns
ML-385	Selleckchem	S8790	NRF2 inhibitor	N/A	ns
Vicine	MedChemExpress	HY-N2093	Oxidizing agent	N/A	ns
Bis-2-(5-phenylacetamido-1,3,4-thiadiazol-2-yl)ethyl sulfide (BPTES)	Sigma-Aldrich	SML0601	GLS inhibitor	10^-4 - 10^-5	ns
6-aminonicotinamide (6-AN)	Sigma-Aldrich	A68203	6PGD inhibitor	10^-4 - 10^-6	PRPS1 KO sensitive
Oxythiamine	MedChemExpress	HY-107430	TKT inhibitor	N/A	ns
Malic enzyme inhibitor (ME1)	MedChemExpress	HY-124861	ME1 inhibitor	10^-4 - 10^-5	ns
G6PDi-1	Selleckchem	S9617	G6PD inhibitor	10^-5 - 10 ^-6	PRPS1 KO sensitive; PRPS2 KO resistant
PKM2 Inhibitor (Compound 3k)	Selleckchem	S8616	PKM2 inhibitor	10^-7 - 10^-8	PRPS1 KO sensitive
Shikonin	Selleckchem	S8279	PKM2 inhibitor	10^-7 - 10^-8	PRPS1 KO sensitive
Mitapivat	Selleckchem	S6508	PK inhibitor	10^-3 - 10^-4	ns
Myricetin	Selleckchem	S2326	AKT inhibitor	N/A	ns
TEPP-46 (ML265)	Selleckchem	S7302	PKM2 activator	10^-3 - 10^-4	ns
3-Methyladenine	ApexBio	A8353	PI3K inhibitor	N/A	ns
Atuveciclib (BAY-1143572)	Selleckchem	S8727	CDK9 inhibitor	10^-5 - 10 ^-6	ns
AZD3965	Selleckchem	S7339	MCT1 inhibitor	10^-6 - 10^-8	ns
VBI24	Selleckchem	S9929	Nuclear transport inhibitor	N/A	ns
7ACC1	MedChemExpress	HY-D0067	MCT1/MCT4 inhibitor	10^-3 - 10^-4	PRPS2 KO resistant
NSC15364	Selleckchem	S0231	VDAC1 inhibitor	N/A	ns
VBIT-12	Selleckchem	S8936	VDAC1 inhibitor	N/A	ns
AR-C155858	Selleckchem	S7919	MCT1/MCT2 inhibitor	N/A	ns
MSDC-0602K Potassium	Selleckchem	S9951	MPC inhibitor	N/A	ns
UK-5099 (PF-1005023)	Selleckchem	S5317	MPC inhibitor	N/A	ns
trans-Dehydroandrosterone (DHEA)	Sigma-Aldrich	D4000	Voltage-gated T-type calcium channel inhibitor	10^-3 - 10^-4	ns
Dexamethasone	Selleckchem	S1322	GR agonist/glucocorticoid	N/A	ns
VBIT-4	Selleckchem	S3544	VDAC1 inhibitor	10^-5 - 10 ^-6	ns
Metformin	MedChemExpress	HY-B0627	Mitochondrial CI inhibitor	10^-3 - 10^-4	ns
Oligomycin A	Selleckchem	S1478	ATP synthase inhibitor	10^-4 - 10^-5	PRPS2 KO resistant
FCCP	Selleckchem	S8276	Mitochondrial membrane uncoupler	10^-4 - 10^-5	PRPS1 KO sensitive; PRPS2 KO resistant
Sulfamethoxazole	Selleckchem	S1915	DHPS inhibitor	N/A	ns
Sulfathiazole	Selleckchem	S3116	DHPS inhibitor	N/A	ns
Nigericin Sodium Salt	Thermo Scientific Chemicals	J61349.MA	Ionophore	10^-5 - 10^-7	PRPS2 KO resistant
Monensin Sodium Salt	Thermo Scientific Chemicals	J61669.03	Ionophore	N/A	ns
Valinomycin	Thermo Scientific Chemicals	J62312.MC	Ionophore	N/A	ns
Nonactin	Cell Signaling Technologies	76040	Ionophore	N/A	ns
Carsalam (Carbonylsalicylamide)	Selleckchem	S4555	Anti-inflammatory	N/A	ns
Phenazopyridine HCl	Selleckchem	S4235	Anti-inflammatory	10^-3 - 10^-4	PRPS1 KO sensitive; PRPS2 KO resistant
Indomethacin	MedChemExpress	HY-14397	COX-1/2 inhibitor	10^-3 - 10^-4	PRPS1 KO sensitive
TVB-3664	Bartolacci et al.74	N/A	FASN inhibitor	N/A	ns
Atorvastatin	Selleckchem	S5715	HMG-CoAR inhibitor	N/A	ns
74 ​C​.​ Bartolacci, et al., Targeting de novo lipogenesis and the Lands cycle induces ferroptosis in KRAS-mutant lung cancer, Nat. Commun. 13 (2022) 4327.
